# Supplementary material for: Easymap: A User-Friendly Software Package for Rapid Mapping-by-Sequencing of Point Mutations and Large Insertions
Source: Front Plant Sci. 2021 May 7;12:655286. doi: 10.3389/fpls.2021.655286 (PMC8143052; doi:10.3389/fpls.2021.655286)
Supplement: Supplementary Table 1 — Results obtained in the validation of Easymap using multiple NGS datasets. [file Table_1.XLSX]

## Sheet: Table S1
Table S1. Results obtained in the validation of Easymap using multiple NGS datasets
Mutation type	Mutant genetic background	Mapping strategy	Control sample	Test sample	Species	NGS sample type	Reference	Read data source	Project name in the preview Easymap interface	Easymap result
Point mutations	Same as reference sequence	Backcross / M2	Wild-type parental strain	hasty	Arabidopsis thaliana	DNA	Sun et al. (2015)	http://bioinfo.mpipz.mpg.de/shoremap/examples.html	2020-02-07-09:49:32_hasty	Causal mutation is the only aminoacid-changing mutation within the candidate interval
				ago1-25	Arabidopsis thaliana	DNA	Morel et al. (2002)	Available upon request	2020-02-11-17:42:11_ago1	Causal mutation (together with other 2 aminoacid-changing mutations) within the candidate interval
				alp1-3	Arabidopsis thaliana	DNA	Hartwig et al. (2012)	http://1001genomes.org/software/shoremap.html	2020-02-12-14:49:37_alp13	Causal mutation (together with one other aminoacid-changing mutation) within the candidate interval
				gl3	Zea mays	RNA	Liu et al. (2012)	SRA049037	2020-03-27-11:20:40_gl3	Candidate region properly selected, casual mutation is large re-arangement un-detectable by our algorithms
			Phenotypically wild type siblings	atgr2	Arabidopsis thaliana	DNA	Wachsman et al. (2017)	SRR5029631, SRR5029633	2020-02-13-08:58:40_atgr2	Causal mutation (together with other 3 aminoacid-changing mutations) within the candidate interval
				shortroot	Arabidopsis thaliana	DNA	Wachsman et al. (2017)	SRR5029628, SRR5029636	2020-02-11-17:40:59_shr	Causal mutation (together with other 2 aminoacid-changing mutations) within the candidate interval
				rth6	Zea mays	RNA	Li et al. (2016)	SRP044758	2020-03-27-11:19:37_rth6	Candidate region properly selected, casual mutation is unknown in the original paper
		Outcross	Wild-type parental strain	rol-6(su1006)	Caenorhabditis elegans	DNA	Fay et al. (2006)	SRR3084348, SRR3083808	2020-02-13-09:51:12_rol6parmut	Candidate region properly selected, casual mutation is unknown in the original paper
			Genetically unrelated strain crossed to the mutant	soc1	Arabidopsis thaliana	DNA	Sun et al. (2015)	http://bioinfo.mpipz.mpg.de/shoremap/examples.html	2020-02-07-09:48:13_soc1	Causal mutation (together with other 6 aminoacid-changing mutations) within the candidate interval
				rol-6/su1006	Caenorhabditis elegans	DNA	Fay et al. (2006)	SRR3084348, SRR3084381	2020-02-13-09:51:47_rol6parpol	Candidate region properly selected, casual mutation is unknown in the original paper
	Different from reference sequence	Backcross / M2	Phenotypically wild type siblings	icu11-1	Arabidopsis thaliana	DNA	Mateo-Bonmatí et al. (2018)	SRR3642151, SRR3641951	2020-02-18-09:54:28_icu11	Causal mutation is the only aminoacid-changing mutation within the candidate interval
				jj410	Danio rerio	DNA	Obholzer et al. (2012)	Available upon request	2020-03-30-10:42:49_jj410	Results comparable to those of the original paper; easymap selects the correct candidate region, the causal mutation is filtered out due to very low coverage (~ 5×, below the recommended 25×)
				gl13	Zea mays	RNA	Li et al. (2013)	Available upon request	2020-01-06-16:55:53_10011481gl13, 2020-03-31-17:39:01_220744gl13, 2020-03-31-11:41:28_N211Bgl13	Results comparable to original paper; the candidate region is correctly selected, the causal mutation is fine-mapped in later experiments
		Outcross	Wild-type parental strain	Natural variant of HKT2.4	Arabidopsis thaliana	DNA	Rishmawi et al. (2014)	PRJNA263241	2020-04-03-19:56:38_HKT24Col, 2020-04-03-19:55:54_HKT24Ler2, 2020-02-17-18:27:27_HKT24Ws2	Causal mutation within the candidate interval defined by Easymap, the control sample is the mutant itself so the causal mutation is filtered out during the analysis
				ten	Zea mays	DNA	Klein et al. (2018)	SRR7467443, SRR7467446	2020-01-14-11:38:58_Ten	Causal mutation (together with other 70 aminoacid-changing mutations) within the candidate interval
Tagged sequences	-	-	-	Pool of 10 SALK mutants	Arabidopsis thaliana	DNA	Wilson-Sánchez et al. (2014)	SRR1174256	2019-02-01-14:48:14_WilsonSanchez2014	17 out of 19 known insertions were reported by Easymap, and the remaining 2 were filtered out as false positives due to very few supporting reads (average RD per sample was 4.5×, below the recommended 10×)
				Pool of 6 SALK mutants	Arabidopsis thaliana	DNA	Unpublished data	Available upon request	2020-04-02-10:03:57_poolMutLab	9 insertions detected
				Mutagenized T1c-19 rice	Oryza sativa	DNA	Yang et al. (2013)	SRR1039341	2019-05-05-12:08:41_SRR1039341	2 out of 2 insertions detected, and one clearly distinguishable false positive
				Mutagenized TT51-1 rice	Oryza sativa	DNA	Yang et al. (2013)	SRR567751	2019-05-05-16:53:42_SRR567751	2 out of 2 insertions detected, and 47 clearly distinguishable false positives due to the presence of an endogenous sequence in the insertion sequence
				Mutant T027	Oryza sativa	DNA	Liu et al. (2016)	SRR2148084	2019-07-19-08:23:23_T027	2 out of 2 insertions detected, and 1 false positive common to all the lines used in this paper
				Mutant T182	Oryza sativa	DNA	Liu et al. (2016)	SRR2148093	2019-07-19-08:23:53_T182	1 out of 1 insertions detected, and 2 false positives
				Mutant T204	Oryza sativa	DNA	Liu et al. (2016)	SRR2148140	2019-07-19-08:25:00_T204	1 out of 1 insertions detected, and 1 false positive
				Mutant T273	Oryza sativa	DNA	Liu et al. (2016)	SRR2148147	2019-07-19-08:25:24_T273	1 out of 1 insertions detected, split into 2 clusters due to a large deletion in the mutagenized genome, and 1 false positive
				Mutant T400	Oryza sativa	DNA	Liu et al. (2016)	SRR2147150	2019-07-19-08:24:26_T400	1 out of 1 insertions detected, and 1 false positive
